# Supplementary material for: 5,11-Ditosyl-5H,11H-dibenzo[b,f][1,5]diazo­cine-6,12-dione acetic acid hemisolvate
Source: Acta Crystallogr Sect E Struct Rep Online. 2013 Mar 28;69(Pt 4):o614–5. doi: 10.1107/S1600536813007903 (PMC3629651; doi:10.1107/S1600536813007903)
Supplement: Supplementary file 1 [file e-69-0o614-sup1.cif]

##############################################################################
#                                                                            #
# This CIF contains the data in a paper accepted for publication in          #
# Acta Crystallographica Section E. It conforms to the requirements of       #
# Notes for Authors for Acta Crystallographica Section E, and has been       #
# peer reviewed under the auspices of the IUCr Commission on Journals.       #
#                                                                            #
# Full details of the Crystallographic Information File format               #
# are given in the paper "The Crystallographic Information File (CIF):       #
# a New Standard Archive File for Crystallography" by S. R. Hall, F. H.      #
# Allen and I. D. Brown [Acta Cryst. (1991), A47, 655-685].                  #
#                                                                            #
# The current version of the core CIF dictionary is obtainable from          #
# ftp://ftp.iucr.org/pub/cif_core.dic.                                       #
#                                                                            #
# Software is freely available for graphical display of the structure(s)     #
# in this CIF. For information consult the CIF software page                 #
# http://www.iucr.org/resources/cif/software.                                #
#                                                                            #
# This file may be used for bona fide research purposes within the           #
# scientific community so long as proper attribution is given to the journal # 
# article from which it was obtained.                                        #
#                                                                            #
##############################################################################
data_global
_audit_creation_method     SHELXL-97
_journal_date_recd_electronic     2013-02-27
_journal_date_accepted     2013-03-21
_journal_name_full     'Acta Crystallographica, Section E'
_journal_year     2013
_journal_volume     69
_journal_issue      4
_journal_page_first     o614
_journal_page_last     o615
_journal_paper_category     QO
_journal_paper_doi     10.1107/S1600536813007903
_journal_coeditor_code     IM2423
_publ_contact_author_name     'Najat Abbassi'
_publ_contact_author_address
;
Laboratoire de Chimie Organique et Analytique
Universit\'e Sultan Moulay Slimane,
Facult\'e des Sciences et Techniques, B\'eni-Mellal, BP 523, Morocco
;
_publ_contact_author_email     'najat_abbassi@hotmail.com'
_publ_contact_author_fax     '212 537 77 54 40'
_publ_contact_author_phone     '212 537 77 54 40'
_publ_section_title
;\
5,11-Ditosyl-5<i>H</i>,11<i>H</i>-dibenzo[<i>b</i>,<i>f</i>][1,5]diazocine-6,\
12-dione acetic acid hemisolvate
;
loop_
    _publ_author_name
    _publ_author_address
    'Abbassi, Najat'
;
Laboratoire de Chimie Organique et Analytique
Universit\'e Sultan Moulay Slimane,
Facult\'e des Sciences et Techniques, B\'eni-Mellal, BP 523, Morocco
;
    'Bassou, Oulemda'
;
Laboratoire de Chimie Organique et Analytique
Universit\'e Sultan Moulay Slimane,
Facult\'e des Sciences et Techniques, B\'eni-Mellal, BP 523, Morocco
;
    'Rakib, El Mostapha'
;
Laboratoire de Chimie Organique et Analytique
Universit\'e Sultan Moulay Slimane,
Facult\'e des Sciences et Techniques, B\'eni-Mellal, BP 523, Morocco
;
    'Saadi, Mohamed'
;
Laboratoire de Chimie du Solide Appliqu\'ee,
Facult\'e des Sciences, Universit\'e Mohammed V-Agdal
Avenue Ibn Battouta, BP 1014, Rabat, Morocco
;
    'El Ammari, Lahcen'
;
Laboratoire de Chimie du Solide Appliqu\'ee,
Facult\'e des Sciences, Universit\'e Mohammed V-Agdal
Avenue Ibn Battouta, BP 1014, Rabat, Morocco
;
_chemical_name_systematic
;\
5,11-Ditosyl-5<i>H</i>,11<i>H</i>-dibenzo[<i>b</i>,<i>f</i>][1,5]diazocine-\
6,12-dione acetic acid hemisolvate
;
_chemical_name_common     ?
_chemical_formula_moiety     'C28 H22 N2 O6 S2, 0.5(C2 H4 O2)'
_chemical_formula_sum     'C29 H24 N2 O7 S2'
_chemical_formula_iupac     'C28 H22 N2 O6 S2, 0.5C2 H4 O2'
_chemical_formula_weight     576.62
_chemical_melting_point     ?
_symmetry_cell_setting     triclinic
_symmetry_space_group_name_H-M     'P -1'
_symmetry_space_group_name_Hall     '-p 1'
loop_
    _symmetry_equiv_pos_as_xyz
    'x, y, z'
    '-x, -y, -z'
_cell_length_a     8.6933(11)
_cell_length_b     11.1746(18)
_cell_length_c     14.8051(19)
_cell_angle_alpha     87.042(4)
_cell_angle_beta     74.370(5)
_cell_angle_gamma     75.097(4)
_cell_volume     1338.2(3)
_cell_formula_units_Z     2
_cell_measurement_reflns_used     5446
_cell_measurement_theta_min     2.39
_cell_measurement_theta_max     26.37
_cell_measurement_temperature     296(2)
_exptl_crystal_description     prismatic
_exptl_crystal_colour     colourless
_exptl_crystal_size_max     0.41
_exptl_crystal_size_mid     0.35
_exptl_crystal_size_min     0.27
_exptl_crystal_density_diffrn     1.431
_exptl_crystal_density_meas     ?
_exptl_crystal_density_method     'not measured'
_exptl_crystal_F_000     600
_exptl_absorpt_coefficient_mu     0.251
_exptl_absorpt_correction_type     none
_exptl_absorpt_process_details     ?
_exptl_absorpt_correction_T_min     .
_exptl_absorpt_correction_T_max     .
_exptl_special_details     ?
_diffrn_ambient_temperature     296(2)
_diffrn_radiation_type     MoK\a
_diffrn_radiation_wavelength     0.71073
_diffrn_radiation_source     'fine-focus sealed tube'
_diffrn_radiation_monochromator     graphite
_diffrn_measurement_device_type     'Bruker X8 APEX'
_diffrn_measurement_method     '\f and \w scans'
_diffrn_reflns_number     19664
_diffrn_reflns_av_R_equivalents     0.0387
_diffrn_reflns_av_sigmaI/netI     0.0374
_diffrn_reflns_theta_min     2.39
_diffrn_reflns_theta_max     26.37
_diffrn_reflns_theta_full     26.37
_diffrn_measured_fraction_theta_max     0.994
_diffrn_measured_fraction_theta_full     0.994
_diffrn_reflns_limit_h_min     -10
_diffrn_reflns_limit_h_max     8
_diffrn_reflns_limit_k_min     -13
_diffrn_reflns_limit_k_max     13
_diffrn_reflns_limit_l_min     -18
_diffrn_reflns_limit_l_max     18
_refine_special_details
;
Refinement of <i>F</i>^2^ against all reflections. The weighted <i>R</i>-factor
<i>wR</i> and goodness of fit <i>S</i> are based on <i>F</i>^2^, conventional
<i>R</i>-factors <i>R</i> are based on <i>F</i>, with <i>F</i> set to zero for
negative <i>F</i>^2^. The threshold expression of <i>F</i>^2^ >
\s(<i>F</i>^2^) is used only for calculating <i>R</i>-factors(gt) <i>etc</i>.
and is not relevant to the choice of reflections for refinement.
<i>R</i>-factors based on <i>F</i>^2^ are statistically about twice as large
as those based on <i>F</i>, and <i>R</i>- factors based on all data will be
even larger.
;
_reflns_number_total     5447
_reflns_number_gt     4262
_reflns_threshold_expression     I>2sigma(I)
_refine_ls_structure_factor_coef     Fsqd
_refine_ls_matrix_type     full
_refine_ls_R_factor_all     0.0566
_refine_ls_R_factor_gt     0.0417
_refine_ls_wR_factor_gt     0.1055
_refine_ls_wR_factor_ref     0.1136
_refine_ls_goodness_of_fit_ref     1.021
_refine_ls_restrained_S_all     1.021
_refine_ls_number_reflns     5446
_refine_ls_number_parameters     370
_refine_ls_number_restraints     0
_refine_ls_hydrogen_treatment     constr
_refine_ls_weighting_scheme     calc
_refine_ls_weighting_details
         'calc w=1/[\s^2^(Fo^2^)+(0.0555P)^2^+0.7987P] where P=(Fo^2^+2Fc^2^)/3'
_atom_sites_solution_hydrogens     geom
_atom_sites_solution_primary     direct
_atom_sites_solution_secondary     difmap
_refine_ls_shift/su_max     0.001
_refine_ls_shift/su_mean     0.000
_refine_diff_density_max     0.411
_refine_diff_density_min     -0.465
_refine_ls_extinction_method     none
_refine_ls_extinction_coef     ?
loop_
    _atom_type_symbol
    _atom_type_description
    _atom_type_scat_dispersion_real
    _atom_type_scat_dispersion_imag
    _atom_type_scat_source
    'C' 'C' 0.0033 0.0016
                         'International Tables Vol C Tables 4.2.6.8 and 6.1.1.4'
    'H' 'H' 0.0000 0.0000
                         'International Tables Vol C Tables 4.2.6.8 and 6.1.1.4'
    'N' 'N' 0.0061 0.0033
                         'International Tables Vol C Tables 4.2.6.8 and 6.1.1.4'
    'O' 'O' 0.0106 0.0060
                         'International Tables Vol C Tables 4.2.6.8 and 6.1.1.4'
    'S' 'S' 0.1246 0.1234
                         'International Tables Vol C Tables 4.2.6.8 and 6.1.1.4'
_computing_data_collection     'APEX2 (Bruker, 2009)'
_computing_cell_refinement     'SAINT (Bruker, 2009)'
_computing_data_reduction     'SAINT (Bruker, 2009)'
_computing_structure_solution     'SHELXS97 (Sheldrick, 2008)'
_computing_structure_refinement     'SHELXL97 (Sheldrick, 2008)'
_computing_molecular_graphics     'ORTEP-3 for Windows (Farrugia, 2012)'
_computing_publication_material
                               'PLATON (Spek, 2009) and publCIF (Westrip, 2010)'
loop_
    _atom_site_type_symbol
    _atom_site_label
    _atom_site_fract_x
    _atom_site_fract_y
    _atom_site_fract_z
    _atom_site_U_iso_or_equiv
    _atom_site_adp_type
    _atom_site_calc_flag
    _atom_site_refinement_flags
    _atom_site_occupancy
    _atom_site_symmetry_multiplicity
    _atom_site_disorder_assembly
    _atom_site_disorder_group
    C C1 0.1314(2) 0.04736(19) 0.66644(14) 0.0182(4) Uani d . 1 1 . .
    C C2 0.1389(3) -0.0156(2) 0.58638(15) 0.0243(5) Uani d . 1 1 . .
    H H2 0.1228 0.0280 0.5331 0.029 Uiso calc R 1 1 . .
    C C3 0.1703(3) -0.1427(2) 0.58609(16) 0.0325(5) Uani d . 1 1 . .
    H H3 0.1734 -0.1850 0.5329 0.039 Uiso calc R 1 1 . .
    C C4 0.1973(3) -0.2080(2) 0.66490(16) 0.0352(6) Uani d . 1 1 . .
    H H4 0.2197 -0.2940 0.6642 0.042 Uiso calc R 1 1 . .
    C C5 0.1909(3) -0.1454(2) 0.74484(15) 0.0247(5) Uani d . 1 1 . .
    H H5 0.2103 -0.1896 0.7973 0.030 Uiso calc R 1 1 . .
    C C6 0.1555(2) -0.01681(19) 0.74673(14) 0.0176(4) Uani d . 1 1 . .
    C C7 0.1413(2) 0.04925(19) 0.83511(14) 0.0169(4) Uani d . 1 1 . .
    C C8 -0.1527(2) 0.13023(18) 0.83944(13) 0.0152(4) Uani d . 1 1 . .
    C C9 -0.2611(2) 0.06755(18) 0.89469(14) 0.0171(4) Uani d . 1 1 . .
    H H9 -0.2425 0.0310 0.9499 0.021 Uiso calc R 1 1 . .
    C C10 -0.3982(2) 0.06016(19) 0.86638(14) 0.0205(4) Uani d . 1 1 . .
    H H10 -0.4706 0.0166 0.9021 0.025 Uiso calc R 1 1 . .
    C C11 -0.4279(3) 0.1172(2) 0.78530(14) 0.0224(5) Uani d . 1 1 . .
    H H11 -0.5206 0.1123 0.7672 0.027 Uiso calc R 1 1 . .
    C C12 -0.3208(2) 0.1815(2) 0.73125(14) 0.0209(4) Uani d . 1 1 . .
    H H12 -0.3419 0.2204 0.6772 0.025 Uiso calc R 1 1 . .
    C C13 -0.1806(2) 0.18787(18) 0.75783(14) 0.0175(4) Uani d . 1 1 . .
    C C14 -0.0645(3) 0.2544(2) 0.69667(15) 0.0232(5) Uani d . 1 1 . .
    C C15 0.2483(3) 0.24962(19) 0.48932(14) 0.0194(4) Uani d . 1 1 . .
    C C16 0.1234(3) 0.3396(2) 0.46486(16) 0.0274(5) Uani d . 1 1 . .
    H H16 0.0445 0.3938 0.5101 0.033 Uiso calc R 1 1 . .
    C C17 0.1187(3) 0.3471(2) 0.37219(17) 0.0303(5) Uani d . 1 1 . .
    H H17 0.0352 0.4066 0.3552 0.036 Uiso calc R 1 1 . .
    C C18 0.2361(3) 0.2677(2) 0.30412(15) 0.0250(5) Uani d . 1 1 . .
    C C19 0.3592(3) 0.1785(2) 0.33051(16) 0.0278(5) Uani d . 1 1 . .
    H H19 0.4384 0.1247 0.2852 0.033 Uiso calc R 1 1 . .
    C C20 0.3662(3) 0.1682(2) 0.42303(15) 0.0268(5) Uani d . 1 1 . .
    H H20 0.4485 0.1078 0.4402 0.032 Uiso calc R 1 1 . .
    C C21 0.2294(3) 0.2763(2) 0.20329(17) 0.0356(6) Uani d . 1 1 . .
    H H21A 0.3194 0.2144 0.1662 0.053 Uiso calc R 1 1 . .
    H H21B 0.2377 0.3570 0.1804 0.053 Uiso calc R 1 1 . .
    H H21C 0.1267 0.2630 0.1991 0.053 Uiso calc R 1 1 . .
    C C22 0.1091(2) 0.31288(19) 0.92998(14) 0.0195(4) Uani d . 1 1 . .
    C C23 0.0855(3) 0.4133(2) 0.87229(18) 0.0333(6) Uani d . 1 1 . .
    H H23 -0.0072 0.4346 0.8492 0.040 Uiso calc R 1 1 . .
    C C24 0.2022(3) 0.4814(2) 0.8495(2) 0.0395(6) Uani d . 1 1 . .
    H H24 0.1867 0.5494 0.8111 0.047 Uiso calc R 1 1 . .
    C C25 0.3419(3) 0.4508(2) 0.88264(18) 0.0324(6) Uani d . 1 1 . .
    C C26 0.3612(3) 0.3508(2) 0.94126(17) 0.0292(5) Uani d . 1 1 . .
    H H26 0.4532 0.3301 0.9650 0.035 Uiso calc R 1 1 . .
    C C27 0.2464(3) 0.2812(2) 0.96518(15) 0.0239(5) Uani d . 1 1 . .
    H H27 0.2611 0.2139 1.0044 0.029 Uiso calc R 1 1 . .
    C C28 0.4722(3) 0.5229(3) 0.8558(2) 0.0508(8) Uani d . 1 1 . .
    H H28A 0.4406 0.5887 0.8150 0.076 Uiso calc R 1 1 . .
    H H28B 0.5760 0.4687 0.8241 0.076 Uiso calc R 1 1 . .
    H H28C 0.4827 0.5571 0.9113 0.076 Uiso calc R 1 1 . .
    O O8 0.4362(4) 0.5295(3) 0.47416(19) 0.0648(8) Uani d P 0.50 1 . 1
    H H8 0.3384 0.5054 0.5060 0.097 Uiso d PR 0.50 1 . 1
    C C29 0.4362(4) 0.5295(3) 0.47416(19) 0.0648(8) Uani d P 0.50 1 . 2
    C C30 0.4689(5) 0.4823(4) 0.3786(3) 0.0253(9) Uani d P 0.50 1 . .
    H H30A 0.3799 0.5254 0.3529 0.038 Uiso d PR 0.50 1 . .
    H H30B 0.4762 0.3951 0.3790 0.038 Uiso d PR 0.50 1 . .
    H H30C 0.5707 0.4971 0.3408 0.038 Uiso d PR 0.50 1 . .
    O O7 0.3037(5) 0.5905(3) 0.5167(3) 0.0489(10) Uani d P 0.50 1 . .
    N N1 0.0986(2) 0.18137(16) 0.66594(12) 0.0186(4) Uani d . 1 1 . .
    N N2 -0.00829(19) 0.13646(15) 0.86839(11) 0.0164(4) Uani d . 1 1 . .
    O O1 0.25131(17) 0.03120(13) 0.87404(10) 0.0209(3) Uani d . 1 1 . .
    O O2 -0.1071(2) 0.36032(16) 0.67434(14) 0.0436(5) Uani d . 1 1 . .
    O O3 0.2235(2) 0.36337(15) 0.64412(11) 0.0315(4) Uani d . 1 1 . .
    O O4 0.40207(18) 0.15004(16) 0.61277(11) 0.0303(4) Uani d . 1 1 . .
    O O5 -0.20005(18) 0.30902(15) 0.96957(11) 0.0310(4) Uani d . 1 1 . .
    O O6 -0.0125(2) 0.15277(15) 1.04057(10) 0.0287(4) Uani d . 1 1 . .
    S S1 0.25694(6) 0.24198(5) 0.60663(4) 0.02218(14) Uani d . 1 1 . .
    S S2 -0.04108(6) 0.22883(5) 0.96340(4) 0.02004(14) Uani d . 1 1 . .
loop_
    _atom_site_aniso_label
    _atom_site_aniso_U_11
    _atom_site_aniso_U_22
    _atom_site_aniso_U_33
    _atom_site_aniso_U_12
    _atom_site_aniso_U_13
    _atom_site_aniso_U_23
    C1 0.0126(10) 0.0221(11) 0.0204(10) -0.0069(8) -0.0035(8) 0.0043(8)
    C2 0.0239(11) 0.0320(12) 0.0178(10) -0.0102(10) -0.0045(9) 0.0051(9)
    C3 0.0425(14) 0.0328(13) 0.0190(11) -0.0085(11) -0.0029(10) -0.0051(9)
    C4 0.0491(16) 0.0214(12) 0.0251(12) -0.0001(11) -0.0009(11) -0.0022(9)
    C5 0.0255(12) 0.0243(12) 0.0178(10) 0.0008(9) -0.0021(9) 0.0038(9)
    C6 0.0110(9) 0.0225(11) 0.0175(10) -0.0033(8) -0.0022(8) 0.0030(8)
    C7 0.0134(10) 0.0202(10) 0.0186(10) -0.0086(8) -0.0038(8) 0.0069(8)
    C8 0.0105(9) 0.0169(10) 0.0200(10) -0.0036(8) -0.0066(8) -0.0015(8)
    C9 0.0145(10) 0.0211(10) 0.0168(10) -0.0056(8) -0.0051(8) 0.0009(8)
    C10 0.0139(10) 0.0264(11) 0.0235(11) -0.0101(9) -0.0042(8) 0.0016(9)
    C11 0.0160(10) 0.0329(12) 0.0224(11) -0.0096(9) -0.0085(8) 0.0006(9)
    C12 0.0176(10) 0.0272(12) 0.0196(10) -0.0046(9) -0.0093(8) 0.0036(8)
    C13 0.0132(10) 0.0168(10) 0.0223(10) -0.0036(8) -0.0049(8) 0.0013(8)
    C14 0.0197(11) 0.0251(12) 0.0279(11) -0.0085(9) -0.0097(9) 0.0078(9)
    C15 0.0216(11) 0.0240(11) 0.0187(10) -0.0144(9) -0.0092(8) 0.0095(8)
    C16 0.0365(13) 0.0183(11) 0.0285(12) -0.0044(10) -0.0131(10) 0.0013(9)
    C17 0.0431(14) 0.0190(11) 0.0345(13) -0.0049(10) -0.0237(11) 0.0059(9)
    C18 0.0340(13) 0.0258(12) 0.0243(11) -0.0173(10) -0.0149(10) 0.0079(9)
    C19 0.0229(11) 0.0371(13) 0.0230(11) -0.0092(10) -0.0043(9) 0.0027(10)
    C20 0.0164(11) 0.0371(13) 0.0271(12) -0.0072(10) -0.0075(9) 0.0094(10)
    C21 0.0499(16) 0.0386(14) 0.0274(12) -0.0171(12) -0.0204(11) 0.0054(10)
    C22 0.0189(10) 0.0189(10) 0.0235(10) -0.0088(8) -0.0062(8) -0.0018(8)
    C23 0.0315(13) 0.0292(13) 0.0463(15) -0.0118(11) -0.0201(11) 0.0097(11)
    C24 0.0443(16) 0.0269(13) 0.0523(16) -0.0172(12) -0.0155(13) 0.0126(12)
    C25 0.0271(13) 0.0231(12) 0.0455(15) -0.0120(10) -0.0002(11) -0.0082(10)
    C26 0.0215(11) 0.0292(12) 0.0418(14) -0.0104(10) -0.0111(10) -0.0081(10)
    C27 0.0258(12) 0.0239(11) 0.0278(11) -0.0102(9) -0.0127(9) -0.0005(9)
    C28 0.0350(15) 0.0342(15) 0.081(2) -0.0223(13) 0.0026(14) -0.0080(14)
    O8 0.0622(18) 0.081(2) 0.0552(17) -0.0210(16) -0.0189(14) -0.0014(15)
    C29 0.0622(18) 0.081(2) 0.0552(17) -0.0210(16) -0.0189(14) -0.0014(15)
    C30 0.020(2) 0.024(2) 0.031(2) -0.0067(18) -0.0053(18) 0.0017(18)
    O7 0.042(2) 0.036(2) 0.048(2) 0.0165(18) 0.0000(18) -0.0187(18)
    N1 0.0158(9) 0.0224(9) 0.0197(9) -0.0085(7) -0.0056(7) 0.0066(7)
    N2 0.0119(8) 0.0215(9) 0.0184(8) -0.0061(7) -0.0063(6) -0.0018(7)
    O1 0.0144(7) 0.0274(8) 0.0258(8) -0.0099(6) -0.0107(6) 0.0090(6)
    O2 0.0271(9) 0.0274(10) 0.0717(13) -0.0078(7) -0.0091(9) 0.0254(9)
    O3 0.0396(10) 0.0400(10) 0.0240(8) -0.0280(8) -0.0070(7) 0.0044(7)
    O4 0.0172(8) 0.0515(11) 0.0263(8) -0.0142(7) -0.0102(6) 0.0159(7)
    O5 0.0176(8) 0.0341(9) 0.0403(10) -0.0046(7) -0.0046(7) -0.0164(7)
    O6 0.0370(9) 0.0392(9) 0.0173(8) -0.0229(8) -0.0071(7) 0.0027(7)
    S1 0.0199(3) 0.0336(3) 0.0191(3) -0.0163(2) -0.0078(2) 0.0087(2)
    S2 0.0173(3) 0.0259(3) 0.0197(3) -0.0102(2) -0.0041(2) -0.0039(2)
_geom_special_details
;
All e.s.d.'s (except the e.s.d. in the dihedral angle between two l.s. planes)
are estimated using the full covariance matrix. The cell e.s.d.'s are taken
into account individually in the estimation of e.s.d.'s in distances, angles
and torsion angles; correlations between e.s.d.'s in cell parameters are only
used when they are defined by crystal symmetry. An approximate (isotropic)
treatment of cell e.s.d.'s is used for estimating e.s.d.'s involving l.s.
planes.
;
loop_
    _geom_bond_atom_site_label_1
    _geom_bond_atom_site_label_2
    _geom_bond_site_symmetry_2
    _geom_bond_distance
    _geom_bond_publ_flag
    C1 C2 . 1.387(3) ?
    C1 C6 . 1.393(3) ?
    C1 N1 . 1.451(3) ?
    C2 C3 . 1.376(3) ?
    C2 H2 . 0.9300 ?
    C3 C4 . 1.386(3) ?
    C3 H3 . 0.9300 ?
    C4 C5 . 1.387(3) ?
    C4 H4 . 0.9300 ?
    C5 C6 . 1.390(3) ?
    C5 H5 . 0.9300 ?
    C6 C7 . 1.496(3) ?
    C7 O1 . 1.214(2) ?
    C7 N2 . 1.392(3) ?
    C8 C9 . 1.383(3) ?
    C8 C13 . 1.390(3) ?
    C8 N2 . 1.450(2) ?
    C9 C10 . 1.388(3) ?
    C9 H9 . 0.9300 ?
    C10 C11 . 1.385(3) ?
    C10 H10 . 0.9300 ?
    C11 C12 . 1.380(3) ?
    C11 H11 . 0.9300 ?
    C12 C13 . 1.397(3) ?
    C12 H12 . 0.9300 ?
    C13 C14 . 1.488(3) ?
    C14 O2 . 1.203(3) ?
    C14 N1 . 1.407(3) ?
    C15 C20 . 1.382(3) ?
    C15 C16 . 1.391(3) ?
    C15 S1 . 1.755(2) ?
    C16 C17 . 1.381(3) ?
    C16 H16 . 0.9300 ?
    C17 C18 . 1.384(3) ?
    C17 H17 . 0.9300 ?
    C18 C19 . 1.389(3) ?
    C18 C21 . 1.507(3) ?
    C19 C20 . 1.385(3) ?
    C19 H19 . 0.9300 ?
    C20 H20 . 0.9300 ?
    C21 H21A . 0.9600 ?
    C21 H21B . 0.9600 ?
    C21 H21C . 0.9600 ?
    C22 C23 . 1.381(3) ?
    C22 C27 . 1.386(3) ?
    C22 S2 . 1.751(2) ?
    C23 C24 . 1.382(3) ?
    C23 H23 . 0.9300 ?
    C24 C25 . 1.386(4) ?
    C24 H24 . 0.9300 ?
    C25 C26 . 1.382(3) ?
    C25 C28 . 1.511(3) ?
    C26 C27 . 1.382(3) ?
    C26 H26 . 0.9300 ?
    C27 H27 . 0.9300 ?
    C28 H28A . 0.9600 ?
    C28 H28B . 0.9600 ?
    C28 H28C . 0.9600 ?
    O8 O7 . 1.199(4) ?
    O8 C30 . 1.465(5) ?
    O8 O8 2_666 1.510(5) ?
    O8 H8 . 0.9518 ?
    C30 H30A . 0.9600 ?
    C30 H30B . 0.9600 ?
    C30 H30C . 0.9600 ?
    O7 H8 . 0.9283 ?
    N1 S1 . 1.7000(17) ?
    N2 S2 . 1.7052(17) ?
    O3 S1 . 1.4215(17) ?
    O4 S1 . 1.4287(16) ?
    O5 S2 . 1.4229(16) ?
    O6 S2 . 1.4260(16) ?
loop_
    _geom_angle_atom_site_label_1
    _geom_angle_atom_site_label_2
    _geom_angle_atom_site_label_3
    _geom_angle_site_symmetry_1
    _geom_angle_site_symmetry_3
    _geom_angle
    _geom_angle_publ_flag
    C2 C1 C6 . . 120.69(19) ?
    C2 C1 N1 . . 119.37(18) ?
    C6 C1 N1 . . 119.95(18) ?
    C3 C2 C1 . . 119.8(2) ?
    C3 C2 H2 . . 120.1 ?
    C1 C2 H2 . . 120.1 ?
    C2 C3 C4 . . 120.2(2) ?
    C2 C3 H3 . . 119.9 ?
    C4 C3 H3 . . 119.9 ?
    C3 C4 C5 . . 120.1(2) ?
    C3 C4 H4 . . 119.9 ?
    C5 C4 H4 . . 119.9 ?
    C4 C5 C6 . . 120.2(2) ?
    C4 C5 H5 . . 119.9 ?
    C6 C5 H5 . . 119.9 ?
    C5 C6 C1 . . 118.95(19) ?
    C5 C6 C7 . . 119.38(17) ?
    C1 C6 C7 . . 121.67(18) ?
    O1 C7 N2 . . 122.21(19) ?
    O1 C7 C6 . . 123.48(18) ?
    N2 C7 C6 . . 114.29(16) ?
    C9 C8 C13 . . 121.32(17) ?
    C9 C8 N2 . . 118.90(17) ?
    C13 C8 N2 . . 119.78(17) ?
    C8 C9 C10 . . 118.93(18) ?
    C8 C9 H9 . . 120.5 ?
    C10 C9 H9 . . 120.5 ?
    C11 C10 C9 . . 120.46(19) ?
    C11 C10 H10 . . 119.8 ?
    C9 C10 H10 . . 119.8 ?
    C12 C11 C10 . . 120.37(18) ?
    C12 C11 H11 . . 119.8 ?
    C10 C11 H11 . . 119.8 ?
    C11 C12 C13 . . 119.90(18) ?
    C11 C12 H12 . . 120.0 ?
    C13 C12 H12 . . 120.0 ?
    C8 C13 C12 . . 119.01(18) ?
    C8 C13 C14 . . 122.23(17) ?
    C12 C13 C14 . . 118.75(18) ?
    O2 C14 N1 . . 123.2(2) ?
    O2 C14 C13 . . 123.0(2) ?
    N1 C14 C13 . . 113.85(17) ?
    C20 C15 C16 . . 121.33(19) ?
    C20 C15 S1 . . 119.85(16) ?
    C16 C15 S1 . . 118.81(17) ?
    C17 C16 C15 . . 118.7(2) ?
    C17 C16 H16 . . 120.6 ?
    C15 C16 H16 . . 120.6 ?
    C16 C17 C18 . . 121.2(2) ?
    C16 C17 H17 . . 119.4 ?
    C18 C17 H17 . . 119.4 ?
    C17 C18 C19 . . 118.8(2) ?
    C17 C18 C21 . . 120.8(2) ?
    C19 C18 C21 . . 120.4(2) ?
    C20 C19 C18 . . 121.2(2) ?
    C20 C19 H19 . . 119.4 ?
    C18 C19 H19 . . 119.4 ?
    C15 C20 C19 . . 118.7(2) ?
    C15 C20 H20 . . 120.7 ?
    C19 C20 H20 . . 120.7 ?
    C18 C21 H21A . . 109.5 ?
    C18 C21 H21B . . 109.5 ?
    H21A C21 H21B . . 109.5 ?
    C18 C21 H21C . . 109.5 ?
    H21A C21 H21C . . 109.5 ?
    H21B C21 H21C . . 109.5 ?
    C23 C22 C27 . . 120.87(19) ?
    C23 C22 S2 . . 119.55(16) ?
    C27 C22 S2 . . 119.52(16) ?
    C22 C23 C24 . . 118.8(2) ?
    C22 C23 H23 . . 120.6 ?
    C24 C23 H23 . . 120.6 ?
    C23 C24 C25 . . 121.6(2) ?
    C23 C24 H24 . . 119.2 ?
    C25 C24 H24 . . 119.2 ?
    C26 C25 C24 . . 118.4(2) ?
    C26 C25 C28 . . 119.8(2) ?
    C24 C25 C28 . . 121.8(2) ?
    C27 C26 C25 . . 121.2(2) ?
    C27 C26 H26 . . 119.4 ?
    C25 C26 H26 . . 119.4 ?
    C26 C27 C22 . . 119.2(2) ?
    C26 C27 H27 . . 120.4 ?
    C22 C27 H27 . . 120.4 ?
    C25 C28 H28A . . 109.5 ?
    C25 C28 H28B . . 109.5 ?
    H28A C28 H28B . . 109.5 ?
    C25 C28 H28C . . 109.5 ?
    H28A C28 H28C . . 109.5 ?
    H28B C28 H28C . . 109.5 ?
    O7 O8 C30 . . 122.8(3) ?
    O7 O8 O8 . 2_666 119.8(4) ?
    C30 O8 O8 . 2_666 115.6(3) ?
    O7 O8 H8 . . 49.5 ?
    C30 O8 H8 . . 102.6 ?
    O8 O8 H8 2_666 . 106.1 ?
    O8 C30 H30A . . 108.4 ?
    O8 C30 H30B . . 110.4 ?
    H30A C30 H30B . . 109.5 ?
    O8 C30 H30C . . 109.6 ?
    H30A C30 H30C . . 109.5 ?
    H30B C30 H30C . . 109.5 ?
    O8 O7 H8 . . 51.3 ?
    C14 N1 C1 . . 119.97(16) ?
    C14 N1 S1 . . 122.16(14) ?
    C1 N1 S1 . . 116.64(13) ?
    C7 N2 C8 . . 120.46(16) ?
    C7 N2 S2 . . 120.92(13) ?
    C8 N2 S2 . . 116.82(13) ?
    O3 S1 O4 . . 120.61(10) ?
    O3 S1 N1 . . 106.68(9) ?
    O4 S1 N1 . . 104.34(9) ?
    O3 S1 C15 . . 110.00(10) ?
    O4 S1 C15 . . 108.42(10) ?
    N1 S1 C15 . . 105.68(9) ?
    O5 S2 O6 . . 119.90(10) ?
    O5 S2 N2 . . 103.20(8) ?
    O6 S2 N2 . . 109.03(9) ?
    O5 S2 C22 . . 109.77(10) ?
    O6 S2 C22 . . 109.15(10) ?
    N2 S2 C22 . . 104.62(9) ?
loop_
    _geom_torsion_atom_site_label_1
    _geom_torsion_atom_site_label_2
    _geom_torsion_atom_site_label_3
    _geom_torsion_atom_site_label_4
    _geom_torsion_site_symmetry_1
    _geom_torsion_site_symmetry_2
    _geom_torsion_site_symmetry_3
    _geom_torsion_site_symmetry_4
    _geom_torsion
    _geom_torsion_publ_flag
    C6 C1 C2 C3 . . . . 0.1(3) ?
    N1 C1 C2 C3 . . . . 179.86(19) ?
    C1 C2 C3 C4 . . . . -1.2(4) ?
    C2 C3 C4 C5 . . . . 0.7(4) ?
    C3 C4 C5 C6 . . . . 0.8(4) ?
    C4 C5 C6 C1 . . . . -1.8(3) ?
    C4 C5 C6 C7 . . . . 177.1(2) ?
    C2 C1 C6 C5 . . . . 1.4(3) ?
    N1 C1 C6 C5 . . . . -178.39(18) ?
    C2 C1 C6 C7 . . . . -177.50(18) ?
    N1 C1 C6 C7 . . . . 2.7(3) ?
    C5 C6 C7 O1 . . . . 57.8(3) ?
    C1 C6 C7 O1 . . . . -123.3(2) ?
    C5 C6 C7 N2 . . . . -123.7(2) ?
    C1 C6 C7 N2 . . . . 55.2(2) ?
    C13 C8 C9 C10 . . . . 1.5(3) ?
    N2 C8 C9 C10 . . . . -179.16(17) ?
    C8 C9 C10 C11 . . . . -1.6(3) ?
    C9 C10 C11 C12 . . . . 0.5(3) ?
    C10 C11 C12 C13 . . . . 0.7(3) ?
    C9 C8 C13 C12 . . . . -0.3(3) ?
    N2 C8 C13 C12 . . . . -179.68(18) ?
    C9 C8 C13 C14 . . . . -179.19(19) ?
    N2 C8 C13 C14 . . . . 1.5(3) ?
    C11 C12 C13 C8 . . . . -0.8(3) ?
    C11 C12 C13 C14 . . . . 178.13(19) ?
    C8 C13 C14 O2 . . . . -125.5(2) ?
    C12 C13 C14 O2 . . . . 55.7(3) ?
    C8 C13 C14 N1 . . . . 55.7(3) ?
    C12 C13 C14 N1 . . . . -123.1(2) ?
    C20 C15 C16 C17 . . . . -0.2(3) ?
    S1 C15 C16 C17 . . . . 178.73(17) ?
    C15 C16 C17 C18 . . . . -0.5(3) ?
    C16 C17 C18 C19 . . . . 0.6(3) ?
    C16 C17 C18 C21 . . . . 179.7(2) ?
    C17 C18 C19 C20 . . . . -0.1(3) ?
    C21 C18 C19 C20 . . . . -179.2(2) ?
    C16 C15 C20 C19 . . . . 0.7(3) ?
    S1 C15 C20 C19 . . . . -178.24(17) ?
    C18 C19 C20 C15 . . . . -0.5(3) ?
    C27 C22 C23 C24 . . . . 0.5(4) ?
    S2 C22 C23 C24 . . . . 177.5(2) ?
    C22 C23 C24 C25 . . . . 0.4(4) ?
    C23 C24 C25 C26 . . . . -1.3(4) ?
    C23 C24 C25 C28 . . . . 178.3(3) ?
    C24 C25 C26 C27 . . . . 1.2(4) ?
    C28 C25 C26 C27 . . . . -178.4(2) ?
    C25 C26 C27 C22 . . . . -0.4(3) ?
    C23 C22 C27 C26 . . . . -0.5(3) ?
    S2 C22 C27 C26 . . . . -177.60(17) ?
    O2 C14 N1 C1 . . . . -158.1(2) ?
    C13 C14 N1 C1 . . . . 20.7(3) ?
    O2 C14 N1 S1 . . . . 8.8(3) ?
    C13 C14 N1 S1 . . . . -172.40(14) ?
    C2 C1 N1 C14 . . . . 92.5(2) ?
    C6 C1 N1 C14 . . . . -87.8(2) ?
    C2 C1 N1 S1 . . . . -75.2(2) ?
    C6 C1 N1 S1 . . . . 104.62(18) ?
    O1 C7 N2 C8 . . . . -160.90(18) ?
    C6 C7 N2 C8 . . . . 20.6(2) ?
    O1 C7 N2 S2 . . . . 3.3(3) ?
    C6 C7 N2 S2 . . . . -175.14(13) ?
    C9 C8 N2 C7 . . . . 93.3(2) ?
    C13 C8 N2 C7 . . . . -87.3(2) ?
    C9 C8 N2 S2 . . . . -71.5(2) ?
    C13 C8 N2 S2 . . . . 107.86(18) ?
    C14 N1 S1 O3 . . . . 34.98(18) ?
    C1 N1 S1 O3 . . . . -157.71(14) ?
    C14 N1 S1 O4 . . . . 163.68(16) ?
    C1 N1 S1 O4 . . . . -29.01(16) ?
    C14 N1 S1 C15 . . . . -82.08(18) ?
    C1 N1 S1 C15 . . . . 85.23(15) ?
    C20 C15 S1 O3 . . . . 137.50(17) ?
    C16 C15 S1 O3 . . . . -41.45(19) ?
    C20 C15 S1 O4 . . . . 3.7(2) ?
    C16 C15 S1 O4 . . . . -175.27(16) ?
    C20 C15 S1 N1 . . . . -107.71(18) ?
    C16 C15 S1 N1 . . . . 73.34(18) ?
    C7 N2 S2 O5 . . . . 175.75(15) ?
    C8 N2 S2 O5 . . . . -19.48(16) ?
    C7 N2 S2 O6 . . . . -55.75(17) ?
    C8 N2 S2 O6 . . . . 109.02(15) ?
    C7 N2 S2 C22 . . . . 60.89(17) ?
    C8 N2 S2 C22 . . . . -134.34(15) ?
    C23 C22 S2 O5 . . . . -31.5(2) ?
    C27 C22 S2 O5 . . . . 145.58(17) ?
    C23 C22 S2 O6 . . . . -164.81(18) ?
    C27 C22 S2 O6 . . . . 12.3(2) ?
    C23 C22 S2 N2 . . . . 78.6(2) ?
    C27 C22 S2 N2 . . . . -104.27(18) ?
loop_
    _geom_hbond_atom_site_label_D
    _geom_hbond_atom_site_label_H
    _geom_hbond_atom_site_label_A
    _geom_hbond_site_symmetry_A
    _geom_hbond_distance_DH
    _geom_hbond_distance_HA
    _geom_hbond_distance_DA
    _geom_hbond_angle_DHA
    O8 H8 O3 . 0.95 2.66 3.460(3) 141.9
    C30 H30C O3 2_666 0.96 2.71 3.473(5) 136.4
    C16 H16 O2 . 0.93 2.49 3.190(3) 131.7
    C11 H11 O4 1_455 0.93 2.54 3.241(2) 132.7
_iucr_refine_instructions_details
;
TITL EL_Rakib_NBA3 in P-1
CELL  0.71073   8.6933  11.1746  14.8051   87.042   74.370   75.097
ZERR     2.00   0.0011   0.0018   0.0019    0.004    0.005    0.004
LATT   1
SFAC  C    H    N    O    S
UNIT  58   48   4    14   4
MERG   2
OMIT     0   1   0
OMIT     0   0   1
OMIT     0  -1   1
OMIT     0   1   1
SHEL  40 0.80
FMAP   2
PLAN   10
ACTA
BOND
BOND   $H
EXYZ   O8 C29
EADP   O8 C29
L.S.  10
WGHT    0.055500    0.798700
FVAR       0.68196
C1    1    0.131410    0.047358    0.666441    11.00000    0.01262    0.02205 =
         0.02038    0.00431   -0.00348   -0.00685
C2    1    0.138909   -0.015592    0.586381    11.00000    0.02387    0.03198 =
         0.01778    0.00509   -0.00448   -0.01023
AFIX  43
H2    2    0.122789    0.028008    0.533065    11.00000   -1.20000
AFIX   0
C3    1    0.170270   -0.142740    0.586096    11.00000    0.04253    0.03282 =
         0.01899   -0.00508   -0.00287   -0.00854
AFIX  43
H3    2    0.173364   -0.184959    0.532862    11.00000   -1.20000
AFIX   0
C4    1    0.197254   -0.208043    0.664895    11.00000    0.04911    0.02139 =
         0.02506   -0.00215   -0.00091   -0.00009
AFIX  43
H4    2    0.219672   -0.294026    0.664179    11.00000   -1.20000
AFIX   0
C5    1    0.190893   -0.145420    0.744837    11.00000    0.02550    0.02427 =
         0.01775    0.00379   -0.00213    0.00080
AFIX  43
H5    2    0.210345   -0.189604    0.797342    11.00000   -1.20000
AFIX   0
C6    1    0.155533   -0.016812    0.746731    11.00000    0.01105    0.02247 =
         0.01754    0.00304   -0.00218   -0.00328
C7    1    0.141340    0.049247    0.835109    11.00000    0.01342    0.02018 =
         0.01859    0.00687   -0.00376   -0.00864
C8    1   -0.152701    0.130231    0.839446    11.00000    0.01046    0.01694 =
         0.02000   -0.00150   -0.00658   -0.00362
C9    1   -0.261129    0.067553    0.894688    11.00000    0.01450    0.02110 =
         0.01683    0.00086   -0.00511   -0.00556
AFIX  43
H9    2   -0.242474    0.030953    0.949914    11.00000   -1.20000
AFIX   0
C10   1   -0.398229    0.060159    0.866377    11.00000    0.01389    0.02637 =
         0.02348    0.00159   -0.00421   -0.01012
AFIX  43
H10   2   -0.470632    0.016570    0.902102    11.00000   -1.20000
AFIX   0
C11   1   -0.427951    0.117238    0.785301    11.00000    0.01598    0.03287 =
         0.02242    0.00059   -0.00848   -0.00963
AFIX  43
H11   2   -0.520603    0.112283    0.767168    11.00000   -1.20000
AFIX   0
C12   1   -0.320810    0.181451    0.731249    11.00000    0.01758    0.02725 =
         0.01960    0.00363   -0.00925   -0.00457
AFIX  43
H12   2   -0.341928    0.220378    0.677220    11.00000   -1.20000
AFIX   0
C13   1   -0.180602    0.187873    0.757830    11.00000    0.01317    0.01683 =
         0.02235    0.00130   -0.00489   -0.00358
C14   1   -0.064503    0.254420    0.696673    11.00000    0.01964    0.02512 =
         0.02785    0.00780   -0.00969   -0.00855
C15   1    0.248322    0.249623    0.489317    11.00000    0.02162    0.02398 =
         0.01874    0.00946   -0.00919   -0.01436
C16   1    0.123396    0.339637    0.464860    11.00000    0.03650    0.01834 =
         0.02851    0.00130   -0.01305   -0.00445
AFIX  43
H16   2    0.044511    0.393761    0.510051    11.00000   -1.20000
AFIX   0
C17   1    0.118733    0.347106    0.372191    11.00000    0.04310    0.01897 =
         0.03452    0.00585   -0.02367   -0.00494
AFIX  43
H17   2    0.035228    0.406584    0.355206    11.00000   -1.20000
AFIX   0
C18   1    0.236059    0.267692    0.304117    11.00000    0.03404    0.02577 =
         0.02428    0.00786   -0.01489   -0.01726
C19   1    0.359181    0.178495    0.330510    11.00000    0.02287    0.03706 =
         0.02295    0.00272   -0.00429   -0.00919
AFIX  43
H19   2    0.438372    0.124665    0.285244    11.00000   -1.20000
AFIX   0
C20   1    0.366175    0.168248    0.423027    11.00000    0.01645    0.03712 =
         0.02713    0.00945   -0.00747   -0.00720
AFIX  43
H20   2    0.448520    0.107824    0.440213    11.00000   -1.20000
AFIX   0
C21   1    0.229388    0.276313    0.203291    11.00000    0.04986    0.03856 =
         0.02737    0.00544   -0.02041   -0.01706
AFIX  33
H21A  2    0.319421    0.214441    0.166184    11.00000   -1.50000
H21B  2    0.237754    0.356974    0.180386    11.00000   -1.50000
H21C  2    0.126738    0.263019    0.199057    11.00000   -1.50000
AFIX   0
C22   1    0.109106    0.312876    0.929980    11.00000    0.01893    0.01894 =
         0.02351   -0.00181   -0.00616   -0.00875
C23   1    0.085531    0.413258    0.872291    11.00000    0.03151    0.02922 =
         0.04629    0.00972   -0.02008   -0.01177
AFIX  43
H23   2   -0.007188    0.434610    0.849184    11.00000   -1.20000
AFIX   0
C24   1    0.202229    0.481385    0.849534    11.00000    0.04427    0.02688 =
         0.05227    0.01258   -0.01547   -0.01714
AFIX  43
H24   2    0.186687    0.549443    0.811067    11.00000   -1.20000
AFIX   0
C25   1    0.341899    0.450773    0.882636    11.00000    0.02710    0.02307 =
         0.04554   -0.00818   -0.00020   -0.01197
C26   1    0.361233    0.350832    0.941259    11.00000    0.02144    0.02920 =
         0.04181   -0.00811   -0.01112   -0.01043
AFIX  43
H26   2    0.453218    0.330106    0.965029    11.00000   -1.20000
AFIX   0
C27   1    0.246400    0.281177    0.965182    11.00000    0.02578    0.02392 =
         0.02776   -0.00052   -0.01273   -0.01016
AFIX  43
H27   2    0.261052    0.213864    1.004415    11.00000   -1.20000
AFIX   0
C28   1    0.472179    0.522889    0.855817    11.00000    0.03500    0.03418 =
         0.08114   -0.00801    0.00264   -0.02234
AFIX  33
H28A  2    0.440594    0.588692    0.814966    11.00000   -1.50000
H28B  2    0.575973    0.468662    0.824111    11.00000   -1.50000
H28C  2    0.482729    0.557126    0.911339    11.00000   -1.50000
AFIX   0
PART 1
O8   4    0.436336    0.529520    0.474121    10.50000    0.06189    0.08127 =
         0.05523   -0.00121   -0.01874   -0.02133
AFIX   3
H8     2    0.338522    0.505462    0.505928    10.50000   -1.50000
AFIX   0
PART 2
C29  1    0.436336    0.529520    0.474121    10.50000    0.06189    0.08127 =
          0.05523   -0.00121   -0.01874   -0.02133
PART 0
eqiv C30_$1 1-x, 1-y, 1-z
C30   1    0.468917    0.482354    0.378555    10.50000    0.02028    0.02449 =
         0.03083    0.00174   -0.00534   -0.00670
AFIX   3
H30A  2    0.379917    0.525404    0.352945    10.50000   -1.50000
H30B  2    0.476217    0.395141    0.378989    10.50000   -1.50000
H30C  2    0.570673    0.497126    0.340774    10.50000   -1.50000
AFIX   0
O7    4    0.303496    0.590514    0.516698    10.50000    0.04239    0.03594 =
         0.04807   -0.01873   -0.00001    0.01647
N1    3    0.098652    0.181373    0.665935    11.00000    0.01575    0.02237 =
         0.01965    0.00663   -0.00560   -0.00847
N2    3   -0.008287    0.136459    0.868391    11.00000    0.01194    0.02150 =
         0.01836   -0.00185   -0.00630   -0.00611
O1    4    0.251313    0.031204    0.874042    11.00000    0.01437    0.02736 =
         0.02577    0.00904   -0.01066   -0.00987
O2    4   -0.107112    0.360316    0.674335    11.00000    0.02712    0.02742 =
         0.07170    0.02537   -0.00909   -0.00778
O3    4    0.223524    0.363366    0.644119    11.00000    0.03960    0.03995 =
         0.02400    0.00444   -0.00702   -0.02795
O4    4    0.402069    0.150042    0.612767    11.00000    0.01715    0.05151 =
         0.02634    0.01593   -0.01022   -0.01420
O5    4   -0.200049    0.309024    0.969572    11.00000    0.01756    0.03410 =
         0.04027   -0.01636   -0.00461   -0.00460
O6    4   -0.012522    0.152770    1.040575    11.00000    0.03698    0.03925 =
         0.01730    0.00275   -0.00712   -0.02295
S1    5    0.256935    0.241981    0.606627    11.00000    0.01992    0.03356 =
         0.01913    0.00869   -0.00776   -0.01631
S2    5   -0.041079    0.228829    0.963401    11.00000    0.01727    0.02586 =
         0.01968   -0.00387   -0.00410   -0.01017
HKLF 4
REM  EL_Rakib_NBA3 in P-1
REM R1 =  0.0418 for   4261 Fo > 4sig(Fo)  and  0.0567 for all   5446 data
REM    370 parameters refined using      0 restraints
END
WGHT      0.0555      0.7959
REM Highest difference peak  0.411,  deepest hole -0.469,  1-sigma level  0.059
Q1    1   0.4102  0.6375  0.4836  11.00000  0.05    0.41
Q2    1   0.3529  0.2647  0.1603  11.00000  0.05    0.40
Q3    1   0.2597  0.2429  0.5438  11.00000  0.05    0.39
Q4    1   0.4198  0.6194  0.8684  11.00000  0.05    0.32
Q5    1   0.1896  0.2062  0.1857  11.00000  0.05    0.32
Q6    1   0.0509  0.2652  0.9372  11.00000  0.05    0.30
Q7    1   0.4797  0.5586  0.3974  11.00000  0.05    0.29
Q8    1   0.1598  0.2161  0.6434  11.00000  0.05    0.25
Q9    1  -0.2734  0.2149  0.7588  11.00000  0.05    0.25
Q10   1   0.4778  0.4444  0.4201  11.00000  0.05    0.25
;
